# Supplementary material for: Observational, causal relationship and shared genetic basis between cholelithiasis and gastroesophageal reflux disease: evidence from a cohort study and comprehensive genetic analysis
Source: Gigascience. 2025 Mar 26;14:giaf023. doi: 10.1093/gigascience/giaf023 (PMC11943489; doi:10.1093/gigascience/giaf023)
Supplement: giaf023_Supplemental_Files [file giaf023_supplemental_files.zip]

Archive with 2 entries (2 files):
- supplementary figures.docx
- Supplementary_Tables.docx
